# Supplementary material for: In Vitro and In Vivo Toxicity Evaluation of Natural Products with Potential Applications as Biopesticides
Source: Toxins (Basel). 2021 Nov 15;13(11):805. doi: 10.3390/toxins13110805 (PMC8617648; doi:10.3390/toxins13110805)
Supplement: Supplementary file 1 [file toxins-13-00805-s001.zip]

Archive with 1 entries (1 files):
- toxins-1442418-supplementary.pdf
